# Supplementary material for: Sociodemographic factors associated with the success or failure of anti-tuberculosis treatment in the Chiapas Highlands, Mexico, 2019–2022
Source: PLoS One. 2024 Jan 26;19(1):e0296924. doi: 10.1371/journal.pone.0296924 (PMC10817218; doi:10.1371/journal.pone.0296924)
Supplement: S1 Data — (XLSX) [file pone.0296924.s001.xlsx]

## Sheet: Data Base
Folio number	Sex	Age	Ethnicity	Comorbidities	Indigenous Concentration	Final classification	drug resistance	year of diagnosis	type of tuberculosis	New case	Schooling	Occupation	Recoded occupation 2
1	Male	under 30 years old	YES	None	High and very high	Cured	Sensitive	2021	Pulmonary TB	No	Up to primary	Agricultural	Agricultural
2	Male	under 30 years old	YES	None	High and very high	loss to follow-up	Sensitive	2021	Pulmonary TB	Yes	Up to primary	Agricultural	Agricultural
3	Male	30 to 59 years old	YES	Malnutrition	High and very high	Cured	Sensitive	2019	Pulmonary TB	Yes	Up to primary	Agricultural	Agricultural
4	Male	30 to 59 years old	NO	No registration	Middle and low	loss to follow-up	Sensitive	2019	Pulmonary TB	Yes	Up to primary	Other	Non agricultural
5	Male	60 and over	YES	Diabetes	High and very high	Death from TB	Sensitive	2021	Pulmonary TB	Yes	Up to primary	Agricultural	Agricultural
6	Female	30 to 59 years old	NO	None	Middle and low	End of anti-TB treatment	Sensitive	2021	Nodal	Yes	Secondary or higher	Other	Non agricultural
7	Female	under 30 years old	YES	Alcoholism and smoking	High and very high	Cured	Sensitive	2021	Pulmonary TB	Yes	Secondary or higher	Other	Non agricultural
8	Female	30 to 59 years old	NO	None	Middle and low	Cured	Sensitive	2020	Pulmonary TB	Yes	Secondary or higher	Housework, none	Non agricultural
9	Male	30 to 59 years old	NO	Diabetes	Middle and low	Cured	Sensitive	2020	Pulmonary TB	Yes	Up to primary	Housework, none	Non agricultural
10	Female	under 30 years old	YES	None	High and very high	Cured	Sensitive	2021	Pulmonary TB	Yes	Secondary or higher	Housework, none	Non agricultural
11	Male	30 to 59 years old	NO	Diabetes and hypertension	Middle and low	Cured	Sensitive	2019	Pulmonary TB	Yes	Up to primary	Other	Non agricultural
12	Male	30 to 59 years old	YES	No registration	Middle and low	loss to follow-up	Sensitive	2020	Pulmonary TB	Yes	Secondary or higher	Agricultural	Agricultural
13	Female	under 30 years old	YES	None	Middle and low	loss to follow-up	Sensitive	2021	Pulmonary TB	Yes	Up to primary	Housework, none	Non agricultural
14	Male	60 and over	YES	Diabetes	Middle and low	Cured	Sensitive	2021	Pulmonary TB	Yes	Up to primary	Missing	Missing
15	Male	under 30 years old	YES	Malnutrition	High and very high	End of anti-TB treatment	Sensitive	2020	Pulmonary TB	Yes	Up to primary	Agricultural	Agricultural
16	Male	30 to 59 years old	NO	Smoking	Middle and low	Cured	Sensitive	2022	Pulmonary TB	Yes	Up to primary	Agricultural	Agricultural
17	Male	under 30 years old	YES	No registration	High and very high	loss to follow-up	Sensitive	2019	Pulmonary TB	Yes	Up to primary	Other	Non agricultural
18	Female	under 30 years old	YES	None	Middle and low	Cured	Sensitive	2021	Pulmonary TB	Yes	Up to primary	Housework, none	Non agricultural
19	Female	60 and over	YES	No registration	High and very high	Cured	Sensitive	2022	Pulmonary TB	Yes	Up to primary	Housework, none	Non agricultural
20	Male	under 30 years old	NO	HIV	Middle and low	End of anti-TB treatment	Sensitive	2019	Pulmonary TB	Yes	Secondary or higher	Other	Non agricultural
21	Female	30 to 59 years old	NO	Diabetes	Middle and low	Cured	Sensitive	2019	Pulmonary TB	Yes	Up to primary	Housework, none	Non agricultural
22	Male	under 30 years old	YES	No registration	High and very high	Cured	Sensitive	2020	Pulmonary TB	Yes	Up to primary	Agricultural	Agricultural
23	Male	under 30 years old	YES	No registration	High and very high	Cured	Sensitive	2022	Pulmonary TB	Yes	Up to primary	Other	Non agricultural
24	Male	60 and over	YES	No registration	High and very high	Cured	Sensitive	2020	Pulmonary TB	Yes	Up to primary	Agricultural	Agricultural
25	Male	30 to 59 years old	YES	Diabetes and alcoholism	High and very high	loss to follow-up	Sensitive	2019	Pulmonary TB	No (relapse)	Up to primary	Other	Non agricultural
26	Male	under 30 years old	YES	Alcoholism	High and very high	loss to follow-up	Sensitive	2021	Pulmonary TB	Yes	Up to primary	Agricultural	Agricultural
27	Male	under 30 years old	YES	No registration	High and very high	loss to follow-up	Sensitive	2020	Pulmonary TB	Yes	Up to primary	Other	Non agricultural
28	Male	60 and over	YES	Others	Middle and low	Cured	Sensitive	2021	Pulmonary TB	Yes	Up to primary	Housework, none	Non agricultural
29	Male	60 and over	YES	No registration	High and very high	Cured	Sensitive	2020	Pulmonary TB	Yes	Up to primary	Agricultural	Agricultural
30	Female	under 30 years old	YES	Malnutrition	High and very high	Death from other causes	Sensitive	2019	Pulmonary TB	Yes	Up to primary	Housework, none	Non agricultural
31	Male	30 to 59 years old	YES	No registration	High and very high	Cured	Sensitive	2021	Pulmonary TB	Yes	Up to primary	Agricultural	Agricultural
32	Male	under 30 years old	YES	None	High and very high	End of anti-TB treatment	Sensitive	2021	Pulmonary TB	Yes	Up to primary	Agricultural	Agricultural
33	Male	under 30 years old	YES	No registration	High and very high	loss to follow-up	Sensitive	2020	Pulmonary TB	Yes	Up to primary	Agricultural	Agricultural
34	Female	under 30 years old	YES	None	High and very high	loss to follow-up	Sensitive	2021	Pulmonary TB	Yes	Up to primary	Housework, none	Non agricultural
35	Female	under 30 years old	NO	Others	Middle and low	Cured	Sensitive	2022	Pulmonary TB	Yes	Secondary or higher	Housework, none	Non agricultural
36	Male	30 to 59 years old	NO	Others	Middle and low	Death from other causes	Sensitive	2022	Pulmonary TB	Yes	Up to primary	Housework, none	Non agricultural
37	Male	under 30 years old	YES	None	High and very high	Cured	Sensitive	2021	Other	Yes	Secondary or higher	Other	Non agricultural
38	Female	30 to 59 years old	YES	Diabetes	High and very high	Cured	Sensitive	2022	Pulmonary TB	Yes	Up to primary	Housework, none	Non agricultural
39	Female	30 to 59 years old	YES	Others	High and very high	loss to follow-up	Sensitive	2022	Pulmonary TB	Yes	Up to primary	Housework, none	Non agricultural
40	Male	under 30 years old	NO	HIV	High and very high	Cured	Sensitive	2022	Pulmonary TB	Yes	Secondary or higher	Housework, none	Non agricultural
41	Male	30 to 59 years old	YES	Malnutrition	High and very high	Death from TB	Sensitive	2019	Pulmonary TB	Yes	Up to primary	Agricultural	Agricultural
42	Female	30 to 59 years old	YES	Diabetes	High and very high	Cured	Mono-resistant	2021	Pulmonary TB	Yes	Up to primary	Housework, none	Non agricultural
43	Male	under 30 years old	YES	No registration	High and very high	Cured	Sensitive	2022	Pulmonary TB	Yes	Up to primary	Agricultural	Agricultural
44	Female	30 to 59 years old	YES	Others	High and very high	Cured	Sensitive	2022	Pulmonary TB	Yes	Up to primary	Housework, none	Non agricultural
45	Female	60 and over	YES	Diabetes and hypertension	Middle and low	Cured	Sensitive	2020	Pulmonary TB	Yes	Up to primary	Housework, none	Non agricultural
46	Male	under 30 years old	YES	No registration	High and very high	loss to follow-up	Sensitive	2022	Pulmonary TB	Yes	Up to primary	Agricultural	Agricultural
47	Male	30 to 59 years old	YES	No registration	Middle and low	loss to follow-up	Sensitive	2022	Pulmonary TB	Yes	Up to primary	Housework, none	Non agricultural
48	Female	under 30 years old	YES	No registration	High and very high	loss to follow-up	Sensitive	2019	Pulmonary TB	Yes	Up to primary	Housework, none	Non agricultural
49	Female	30 to 59 years old	NO	Diabetes and hypertension	Middle and low	Cured	Sensitive	2021	Pulmonary TB	Yes	Up to primary	Other	Non agricultural
50	Male	60 and over	YES	Hypertension	Middle and low	Cured	Sensitive	2019	Pulmonary TB	Yes	Up to primary	Other	Non agricultural
51	Male	under 30 years old	YES	Malnutrition	High and very high	Cured	Sensitive	2022	Pulmonary TB	No	Up to primary	Agricultural	Agricultural
52	Male	under 30 years old	YES	Others	High and very high	loss to follow-up	Sensitive	2019	Pulmonary TB	No	Up to primary	Agricultural	Agricultural
53	Male	30 to 59 years old	YES	No registration	High and very high	End of anti-TB treatment	Sensitive	2020	Pulmonary TB	Yes	Up to primary	Agricultural	Agricultural
54	Male	under 30 years old	NO	No registration	High and very high	loss to follow-up	Sensitive	2019	Pulmonary TB	Yes	Up to primary	Other	Non agricultural
55	Female	under 30 years old	YES	No registration	Middle and low	Cured	Sensitive	2021	Pulmonary TB	Yes	Secondary or higher	Housework, none	Non agricultural
56	Female	under 30 years old	YES	No registration	High and very high	End of anti-TB treatment	Sensitive	2019	Pulmonary TB	Yes	Up to primary	Housework, none	Non agricultural
57	Female	30 to 59 years old	YES	No registration	Middle and low	Cured	Sensitive	2021	Pulmonary TB	Yes	Secondary or higher	Other	Non agricultural
58	Female	60 and over	YES	No registration	High and very high	loss to follow-up	Sensitive	2022	Pulmonary TB	Yes	Up to primary	Housework, none	Non agricultural
59	Male	under 30 years old	YES	Alcoholism and smoking	High and very high	Cured	Sensitive	2019	Pulmonary TB	Yes	Secondary or higher	Agricultural	Agricultural
60	Female	30 to 59 years old	YES	No registration	High and very high	Cured	Sensitive	2020	Pulmonary TB	Yes	Up to primary	Housework, none	Non agricultural
61	Female	30 to 59 years old	NO	No registration	Middle and low	Cured	Sensitive	2019	Pulmonary TB	Yes	Up to primary	Housework, none	Non agricultural
62	Male	30 to 59 years old	NO	Diabetes	Middle and low	Cured	Sensitive	2021	Pulmonary TB	Yes	Secondary or higher	Other	Non agricultural
63	Female	under 30 years old	YES	None	High and very high	End of anti-TB treatment	Sensitive	2021	Pulmonary TB	Yes	Secondary or higher	Other	Non agricultural
64	Male	30 to 59 years old	NO	Diabetes	Middle and low	Cured	Sensitive	2020	Pulmonary TB	Yes	Secondary or higher	Other	Non agricultural
65	Male	60 and over	YES	No registration	High and very high	loss to follow-up	Sensitive	2021	Pulmonary TB	No (relapse)	Up to primary	Agricultural	Agricultural
66	Male	under 30 years old	NO	No registration	Middle and low	loss to follow-up	Sensitive	2021	Pulmonary TB	Yes	Secondary or higher	Agricultural	Agricultural
67	Female	30 to 59 years old	NO	No registration	Middle and low	Cured	Sensitive	2021	Pulmonary TB	Yes	Up to primary	Housework, none	Non agricultural
68	Male	under 30 years old	YES	No registration	High and very high	Cured	Sensitive	2021	Pulmonary TB	Yes	Up to primary	Agricultural	Agricultural
69	Female	under 30 years old	NO	None	Middle and low	Cured	Sensitive	2019	Pulmonary TB	Yes	Up to primary	Housework, none	Non agricultural
70	Male	30 to 59 years old	YES	No registration	High and very high	Cured	Sensitive	2020	Pulmonary TB	Yes	Up to primary	Other	Non agricultural
71	Male	under 30 years old	YES	No registration	High and very high	Cured	Sensitive	2019	Pulmonary TB	Yes	Secondary or higher	Agricultural	Agricultural
72	Male	30 to 59 years old	YES	Malnutrition	High and very high	Cured	Sensitive	2021	Pulmonary TB	Yes	Up to primary	Agricultural	Agricultural
73	Male	30 to 59 years old	YES	No registration	Middle and low	Cured	Sensitive	2022	Pulmonary TB	Yes	Up to primary	Agricultural	Agricultural
74	Male	under 30 years old	YES	No registration	High and very high	Cured	Sensitive	2020	Pulmonary TB	Yes	Up to primary	Other	Non agricultural
75	Male	30 to 59 years old	YES	No registration	High and very high	Cured	Sensitive	2020	Pulmonary TB	Yes	Up to primary	Other	Non agricultural
76	Female	30 to 59 years old	YES	Diabetes	High and very high	loss to follow-up	Sensitive	2021	Pulmonary TB	Yes	Up to primary	Housework, none	Non agricultural
77	Female	30 to 59 years old	NO	Diabetes	High and very high	Cured	Sensitive	2019	Pulmonary TB	Yes	Up to primary	Housework, none	Non agricultural
78	Male	under 30 years old	YES	No registration	High and very high	Cured	Sensitive	2020	Other	Yes	Missing	Missing	Missing
79	Male	60 and over	NO	No registration	Middle and low	Death from other causes	Sensitive	2019	Pulmonary TB	Yes	Up to primary	Agricultural	Agricultural
80	Male	30 to 59 years old	YES	Diabetes and smoking	Middle and low	Cured	Sensitive	2019	Pulmonary TB	Yes	Up to primary	Other	Non agricultural
81	Female	30 to 59 years old	YES	No registration	High and very high	Cured	Sensitive	2020	Pulmonary TB	Yes	Up to primary	Housework, none	Non agricultural
82	Female	30 to 59 years old	NO	No registration	Middle and low	Cured	Sensitive	2019	Pulmonary TB	Yes	Up to primary	Other	Non agricultural
83	Female	30 to 59 years old	YES	None	High and very high	loss to follow-up	Sensitive	2021	Pulmonary TB	Yes	Up to primary	Housework, none	Non agricultural
84	Female	60 and over	YES	Malnutrition	High and very high	Cured	Sensitive	2021	Pulmonary TB	Yes	Up to primary	Housework, none	Non agricultural
85	Male	under 30 years old	YES	No registration	High and very high	End of anti-TB treatment	Sensitive	2020	Nodal	Yes	Up to primary	Housework, none	Non agricultural
86	Male	under 30 years old	YES	No registration	High and very high	loss to follow-up	Sensitive	2019	Pulmonary TB	Yes	Up to primary	Agricultural	Agricultural
87	Female	under 30 years old	YES	No registration	High and very high	Cured	Sensitive	2021	Pulmonary TB	Yes	Secondary or higher	Other	Non agricultural
88	Female	30 to 59 years old	YES	No registration	High and very high	Cured	Sensitive	2020	Pulmonary TB	Yes	Up to primary	Housework, none	Non agricultural
89	Male	30 to 59 years old	YES	None	High and very high	Cured	Sensitive	2021	Pulmonary TB	Yes	Up to primary	Agricultural	Agricultural
90	Female	30 to 59 years old	NO	Diabetes	Middle and low	Cured	Sensitive	2021	Pulmonary TB	Yes	Secondary or higher	Housework, none	Non agricultural
91	Male	under 30 years old	YES	No registration	High and very high	Failure	Sensitive	2021	Pulmonary TB	Yes	Up to primary	Other	Non agricultural
92	Male	60 and over	YES	No registration	Middle and low	loss to follow-up	Sensitive	2021	Pulmonary TB	Yes	Up to primary	Agricultural	Agricultural
93	Male	under 30 years old	YES	No registration	High and very high	loss to follow-up	Sensitive	2020	Pulmonary TB	Yes	Up to primary	Agricultural	Agricultural
94	Female	30 to 59 years old	YES	No registration	High and very high	loss to follow-up	Sensitive	2019	Pulmonary TB	Yes	Up to primary	Housework, none	Non agricultural
95	Female	30 to 59 years old	NO	No registration	High and very high	End of anti-TB treatment	Mono-resistant	2020	Pulmonary TB	Yes	Up to primary	Housework, none	Non agricultural
96	Male	30 to 59 years old	YES	No registration	High and very high	End of anti-TB treatment	Sensitive	2020	Pulmonary TB	Yes	Secondary or higher	Agricultural	Agricultural
97	Female	30 to 59 years old	YES	No registration	High and very high	End of anti-TB treatment	Sensitive	2021	Pulmonary TB	Yes	Up to primary	Housework, none	Non agricultural
98	Female	30 to 59 years old	YES	None	Middle and low	Cured	Sensitive	2021	Pulmonary TB	No (failure)	Secondary or higher	Housework, none	Non agricultural
99	Female	60 and over	YES	None	Middle and low	Cured	Sensitive	2021	Pulmonary TB	No (failure)	Up to primary	Housework, none	Non agricultural
100	Male	30 to 59 years old	YES	No registration	High and very high	Death from TB	Sensitive	2019	Pulmonary TB	Yes	Secondary or higher	Agricultural	Agricultural
101	Male	30 to 59 years old	YES	None	High and very high	loss to follow-up	Sensitive	2021	Pulmonary TB	Yes	Up to primary	Agricultural	Agricultural
102	Male	under 30 years old	YES	No registration	High and very high	Death from other causes	Sensitive	2020	Pulmonary TB	Yes	Secondary or higher	Agricultural	Agricultural
103	Male	30 to 59 years old	YES	Smoking	High and very high	Cured	Sensitive	2021	Pulmonary TB	Yes	Up to primary	Agricultural	Agricultural
104	Male	30 to 59 years old	NO	No registration	Middle and low	Cured	Sensitive	2022	Pulmonary TB	Yes	Up to primary	Other	Non agricultural
105	Female	under 30 years old	YES	No registration	High and very high	Cured	Sensitive	2019	Pulmonary TB	Yes	Secondary or higher	Other	Non agricultural
106	Female	60 and over	YES	None	Middle and low	End of anti-TB treatment	Sensitive	2020	Pulmonary TB	Yes	Up to primary	Housework, none	Non agricultural
107	Male	under 30 years old	YES	No registration	High and very high	Cured	Sensitive	2022	Pulmonary TB	Yes	Up to primary	Agricultural	Agricultural
108	Male	under 30 years old	YES	No registration	High and very high	Cured	Sensitive	2022	Pulmonary TB	Yes	Up to primary	Agricultural	Agricultural
109	Male	under 30 years old	YES	No registration	High and very high	Cured	Sensitive	2019	Pulmonary TB	Yes	Secondary or higher	Agricultural	Agricultural
110	Female	60 and over	NO	No registration	Middle and low	Death from other causes	Sensitive	2020	Pulmonary TB	Yes	Secondary or higher	Housework, none	Non agricultural
111	Male	under 30 years old	YES	Malnutrition	High and very high	Cured	Sensitive	2021	Pulmonary TB	Yes	Secondary or higher	Agricultural	Agricultural
112	Male	30 to 59 years old	YES	Diabetes	High and very high	Cured	Sensitive	2022	Pulmonary TB	Yes	Up to primary	Agricultural	Agricultural
113	Male	under 30 years old	YES	HIV	Middle and low	End of anti-TB treatment	Sensitive	2020	Pulmonary TB	Yes	Secondary or higher	Other	Non agricultural
114	Male	under 30 years old	YES	No registration	Middle and low	Death from other causes	Sensitive	2020	Pulmonary TB	Yes	Up to primary	Housework, none	Non agricultural
115	Female	60 and over	NO	Diabetes	Middle and low	Cured	Sensitive	2022	Pulmonary TB	Yes	Up to primary	Housework, none	Non agricultural
116	Male	30 to 59 years old	YES	Alcoholism	High and very high	Cured	Sensitive	2021	Pulmonary TB	Yes	Up to primary	Agricultural	Agricultural
117	Male	under 30 years old	NO	No registration	Middle and low	Cured	Sensitive	2021	Pulmonary TB	Yes	Secondary or higher	Other	Non agricultural
118	Male	under 30 years old	NO	No registration	Middle and low	End of anti-TB treatment	Sensitive	2021	Other	Yes	Secondary or higher	Other	Non agricultural
119	Female	30 to 59 years old	YES	No registration	High and very high	Cured	Sensitive	2022	Pulmonary TB	Yes	Secondary or higher	Housework, none	Non agricultural
120	Female	under 30 years old	YES	None	High and very high	loss to follow-up	Sensitive	2021	Pulmonary TB	Yes	Up to primary	Housework, none	Non agricultural
121	Male	30 to 59 years old	NO	Diabetes	Middle and low	Cured	Sensitive	2019	Pulmonary TB	Yes	Up to primary	Other	Non agricultural
122	Male	30 to 59 years old	YES	Diabetes	High and very high	loss to follow-up	Sensitive	2021	Pulmonary TB	Yes	Up to primary	Agricultural	Agricultural
123	Male	under 30 years old	YES	No registration	High and very high	Cured	Sensitive	2022	Pulmonary TB	Yes	Secondary or higher	Housework, none	Non agricultural
124	Male	under 30 years old	YES	Malnutrition	High and very high	loss to follow-up	Sensitive	2022	Pulmonary TB	Yes	Up to primary	Agricultural	Agricultural
125	Female	60 and over	NO	Others	Middle and low	Cured	Sensitive	2019	Pulmonary TB	Yes	Up to primary	Housework, none	Non agricultural
126	Female	under 30 years old	YES	No registration	High and very high	Cured	Sensitive	2020	Pulmonary TB	Yes	Up to primary	Housework, none	Non agricultural
127	Male	30 to 59 years old	YES	Diabetes and alcoholism	High and very high	Cured	Sensitive	2021	Pulmonary TB	Yes	Secondary or higher	Agricultural	Agricultural
128	Female	under 30 years old	YES	No registration	High and very high	Cured	Sensitive	2022	Pulmonary TB	Yes	Secondary or higher	Housework, none	Non agricultural
129	Female	30 to 59 years old	YES	No registration	High and very high	Cured	Sensitive	2020	Pulmonary TB	Yes	Up to primary	Agricultural	Agricultural
130	Female	30 to 59 years old	YES	Malnutrition	High and very high	Cured	Sensitive	2022	Pulmonary TB	No	Up to primary	Housework, none	Non agricultural
131	Female	30 to 59 years old	NO	No registration	Middle and low	Cured	Sensitive	2020	Pulmonary TB	Yes	Up to primary	Housework, none	Non agricultural
132	Female	30 to 59 years old	YES	Diabetes	Middle and low	Cured	Sensitive	2019	Pulmonary TB	Yes	Up to primary	Housework, none	Non agricultural
133	Male	60 and over	YES	No registration	Middle and low	loss to follow-up	Sensitive	2022	Pulmonary TB	Yes	Secondary or higher	Other	Non agricultural
134	Female	30 to 59 years old	YES	No registration	High and very high	Cured	Sensitive	2020	Pulmonary TB	Yes	Up to primary	Housework, none	Non agricultural
135	Male	30 to 59 years old	YES	No registration	Middle and low	Cured	Sensitive	2019	Pulmonary TB	Yes	Up to primary	Other	Non agricultural
136	Male	60 and over	YES	No registration	Middle and low	In anti-TB treatment	Sensitive	2022	Other	Yes	Up to primary	Agricultural	Agricultural
137	Female	30 to 59 years old	YES	No registration	High and very high	End of anti-TB treatment	Sensitive	2019	Pulmonary TB	Yes	Up to primary	Housework, none	Non agricultural
138	Male	30 to 59 years old	YES	No registration	High and very high	Cured	Sensitive	2020	Pulmonary TB	Yes	Up to primary	Agricultural	Agricultural
139	Female	under 30 years old	NO	No registration	Middle and low	Cured	Sensitive	2019	Pulmonary TB	Yes	Secondary or higher	Housework, none	Non agricultural
140	Male	under 30 years old	YES	No registration	Middle and low	Cured	Sensitive	2022	Pulmonary TB	Yes	Up to primary	Housework, none	Non agricultural
141	Male	30 to 59 years old	YES	No registration	Middle and low	Cured	Sensitive	2021	Pulmonary TB	Yes	Up to primary	Other	Non agricultural
142	Female	30 to 59 years old	YES	No registration	Middle and low	Cured	Sensitive	2022	Pulmonary TB	Yes	Secondary or higher	Housework, none	Non agricultural
143	Male	30 to 59 years old	YES	No registration	Middle and low	Cured	Sensitive	2019	Pulmonary TB	Yes	Up to primary	Agricultural	Agricultural
144	Male	30 to 59 years old	YES	No registration	High and very high	End of anti-TB treatment	Sensitive	2021	Other	No (relapse)	Up to primary	Agricultural	Agricultural
145	Male	30 to 59 years old	NO	No registration	Middle and low	Death from other causes	Sensitive	2020	Pulmonary TB	Yes	Up to primary	Other	Non agricultural
146	Male	60 and over	YES	Alcoholism	High and very high	Cured	Sensitive	2022	Pulmonary TB	Yes	Up to primary	Agricultural	Agricultural
147	Male	30 to 59 years old	YES	No registration	High and very high	End of anti-TB treatment	Sensitive	2020	Other	Yes	Secondary or higher	Other	Non agricultural
148	Male	30 to 59 years old	YES	No registration	High and very high	Cured	Sensitive	2021	Pulmonary TB	Yes	Secondary or higher	Agricultural	Agricultural
149	Male	under 30 years old	YES	No registration	High and very high	End of anti-TB treatment	Sensitive	2022	Pulmonary TB	Yes	Up to primary	Housework, none	Non agricultural
150	Female	30 to 59 years old	NO	None	Middle and low	Cured	Sensitive	2020	Pulmonary TB	Yes	Secondary or higher	Housework, none	Non agricultural
151	Female	under 30 years old	YES	Malnutrition	High and very high	Cured	Sensitive	2021	Pulmonary TB	Yes	Up to primary	Housework, none	Non agricultural
152	Male	under 30 years old	YES	No registration	High and very high	Cured	Sensitive	2019	Pulmonary TB	Yes	Up to primary	Agricultural	Agricultural
153	Female	30 to 59 years old	NO	No registration	High and very high	End of anti-TB treatment	Sensitive	2022	Pulmonary TB	Yes	Up to primary	Housework, none	Non agricultural
154	Male	under 30 years old	YES	Alcoholism and smoking	High and very high	loss to follow-up	Sensitive	2021	Pulmonary TB	Yes	Up to primary	Housework, none	Non agricultural
155	Male	30 to 59 years old	YES	No registration	High and very high	loss to follow-up	Sensitive	2021	Pulmonary TB	Yes	Up to primary	Agricultural	Agricultural
156	Male	30 to 59 years old	YES	No registration	High and very high	Cured	Sensitive	2022	Pulmonary TB	Yes	Secondary or higher	Agricultural	Agricultural
157	Male	60 and over	YES	Diabetes	High and very high	Cured	Sensitive	2021	Pulmonary TB	Yes	Up to primary	Agricultural	Agricultural
158	Female	30 to 59 years old	NO	No registration	Middle and low	Cured	Sensitive	2019	Pulmonary TB	Yes	Up to primary	Housework, none	Non agricultural
159	Male	under 30 years old	YES	No registration	High and very high	Cured	Sensitive	2019	Pulmonary TB	Yes	Up to primary	Other	Non agricultural
160	Male	30 to 59 years old	YES	No registration	High and very high	loss to follow-up	Sensitive	2021	Pulmonary TB	Yes	Secondary or higher	Agricultural	Agricultural
161	Male	30 to 59 years old	YES	Alcoholism and smoking	High and very high	End of anti-TB treatment	Sensitive	2019	Pulmonary TB	Yes	Up to primary	Agricultural	Agricultural
162	Female	30 to 59 years old	NO	No registration	Middle and low	Cured	Sensitive	2021	Pulmonary TB	Yes	Secondary or higher	Housework, none	Non agricultural
163	Female	30 to 59 years old	YES	Diabetes	High and very high	End of anti-TB treatment	Sensitive	2019	Pulmonary TB	Yes	Up to primary	Other	Non agricultural
164	Female	under 30 years old	YES	No registration	High and very high	Cured	Sensitive	2019	Pulmonary TB	Yes	Up to primary	Housework, none	Non agricultural
165	Male	30 to 59 years old	YES	No registration	High and very high	End of anti-TB treatment	Sensitive	2021	Pulmonary TB	Yes	Up to primary	Agricultural	Agricultural
166	Male	30 to 59 years old	YES	None	High and very high	Cured	Sensitive	2021	Pulmonary TB	Yes	Up to primary	Agricultural	Agricultural
167	Female	30 to 59 years old	NO	Diabetes	Middle and low	Cured	Sensitive	2021	Pulmonary TB	Yes	Secondary or higher	Other	Non agricultural
168	Male	under 30 years old	YES	No registration	High and very high	loss to follow-up	Sensitive	2020	Pulmonary TB	No (relapse)	Up to primary	Agricultural	Agricultural
169	Male	30 to 59 years old	YES	Others	High and very high	Cured	Sensitive	2019	Pulmonary TB	Yes	Up to primary	Agricultural	Agricultural
170	Male	under 30 years old	YES	No registration	High and very high	Death from other causes	Sensitive	2020	Pulmonary TB	Yes	Secondary or higher	Agricultural	Agricultural
171	Male	under 30 years old	YES	Malnutrition	High and very high	End of anti-TB treatment	Sensitive	2019	Pulmonary TB	Yes	Up to primary	Agricultural	Agricultural
172	Female	under 30 years old	YES	No registration	High and very high	Cured	Sensitive	2022	Pulmonary TB	Yes	Up to primary	Housework, none	Non agricultural
173	Female	30 to 59 years old	YES	No registration	High and very high	Cured	Sensitive	2019	Pulmonary TB	Yes	Secondary or higher	Housework, none	Non agricultural
174	Female	30 to 59 years old	YES	No registration	High and very high	Cured	Sensitive	2020	Pulmonary TB	Yes	Up to primary	Housework, none	Non agricultural
175	Male	under 30 years old	YES	No registration	High and very high	Cured	Sensitive	2019	Pulmonary TB	Yes	Up to primary	Agricultural	Agricultural
176	Male	30 to 59 years old	YES	No registration	High and very high	loss to follow-up	Sensitive	2019	Pulmonary TB	Yes	Up to primary	Other	Non agricultural
177	Male	under 30 years old	YES	No registration	High and very high	Death from TB	Sensitive	2019	Pulmonary TB	Yes	Up to primary	Agricultural	Agricultural
178	Male	60 and over	YES	No registration	Middle and low	End of anti-TB treatment	Sensitive	2020	Pulmonary TB	Yes	Up to primary	Other	Non agricultural
179	Male	30 to 59 years old	YES	No registration	Middle and low	Cured	Sensitive	2022	Pulmonary TB	Yes	Up to primary	Agricultural	Agricultural
180	Female	under 30 years old	YES	Others	High and very high	Cured	Sensitive	2019	Pulmonary TB	Yes	Up to primary	Housework, none	Non agricultural
181	Male	30 to 59 years old	YES	No registration	Middle and low	End of anti-TB treatment	Sensitive	2019	Pulmonary TB	Yes	Up to primary	Other	Non agricultural
182	Male	30 to 59 years old	YES	No registration	High and very high	Cured	Sensitive	2022	Pulmonary TB	Yes	Up to primary	Agricultural	Agricultural
183	Male	30 to 59 years old	YES	Diabetes	High and very high	End of anti-TB treatment	Sensitive	2022	Pulmonary TB	Yes	Up to primary	Agricultural	Agricultural
184	Male	30 to 59 years old	YES	Diabetes	High and very high	End of anti-TB treatment	Sensitive	2019	Pulmonary TB	Yes	Secondary or higher	Agricultural	Agricultural
185	Female	60 and over	YES	No registration	High and very high	End of anti-TB treatment	Sensitive	2019	Pulmonary TB	Yes	Up to primary	Housework, none	Non agricultural
186	Male	under 30 years old	YES	No registration	High and very high	Cured	Sensitive	2019	Pulmonary TB	Yes	Secondary or higher	Agricultural	Agricultural
187	Male	30 to 59 years old	YES	No registration	Middle and low	Cured	Sensitive	2022	Pulmonary TB	Yes	Up to primary	Other	Non agricultural
188	Male	30 to 59 years old	YES	No registration	High and very high	Death from TB	Sensitive	2019	Pulmonary TB	No (relapse)	Up to primary	Agricultural	Agricultural
189	Female	30 to 59 years old	YES	No registration	High and very high	Cured	Sensitive	2022	Pulmonary TB	Yes	Up to primary	Housework, none	Non agricultural
190	Female	under 30 years old	YES	No registration	Middle and low	Cured	Sensitive	2019	Pulmonary TB	Yes	Up to primary	Housework, none	Non agricultural
191	Female	30 to 59 years old	YES	No registration	High and very high	Death from TB	Sensitive	2022	Pulmonary TB	Yes	Up to primary	Agricultural	Agricultural
192	Male	30 to 59 years old	YES	HIV	Middle and low	End of anti-TB treatment	Sensitive	2019	Pulmonary TB	Yes	Secondary or higher	Other	Non agricultural
193	Female	under 30 years old	YES	No registration	High and very high	End of anti-TB treatment	Sensitive	2019	Pulmonary TB	Yes	Up to primary	Housework, none	Non agricultural
194	Female	60 and over	NO	No registration	Middle and low	In anti-TB treatment	Sensitive	2022	Nodal	Yes	Up to primary	Housework, none	Non agricultural
195	Female	30 to 59 years old	YES	No registration	High and very high	Cured	Sensitive	2022	Pulmonary TB	Yes	Secondary or higher	Housework, none	Non agricultural
196	Female	60 and over	NO	Diabetes	Middle and low	End of anti-TB treatment	Sensitive	2019	Other	Yes	Up to primary	Housework, none	Non agricultural
197	Female	30 to 59 years old	NO	No registration	Middle and low	End of anti-TB treatment	Sensitive	2019	Other	Yes	Up to primary	Housework, none	Non agricultural
198	Male	under 30 years old	YES	No registration	High and very high	Cured	Sensitive	2022	Pulmonary TB	Yes	Secondary or higher	Housework, none	Non agricultural
199	Male	30 to 59 years old	YES	No registration	High and very high	Cured	Sensitive	2022	Pulmonary TB	Yes	Up to primary	Agricultural	Agricultural
200	Female	under 30 years old	YES	No registration	High and very high	loss to follow-up	Sensitive	2022	Pulmonary TB	Yes	Up to primary	Housework, none	Non agricultural
201	Male	under 30 years old	YES	No registration	High and very high	Cured	Sensitive	2019	Pulmonary TB	No	Secondary or higher	Housework, none	Non agricultural
202	Female	30 to 59 years old	YES	No registration	High and very high	Cured	Sensitive	2022	Pulmonary TB	Yes	Up to primary	Housework, none	Non agricultural
203	Male	30 to 59 years old	YES	No registration	High and very high	Cured	Sensitive	2019	Pulmonary TB	Yes	Up to primary	Agricultural	Agricultural
204	Male	under 30 years old	YES	Diabetes	High and very high	Cured	Sensitive	2019	Pulmonary TB	Yes	Up to primary	Housework, none	Non agricultural
205	Male	30 to 59 years old	YES	Alcoholism and smoking	High and very high	Cured	Sensitive	2022	Pulmonary TB	Yes	Secondary or higher	Agricultural	Agricultural
206	Female	30 to 59 years old	YES	No registration	High and very high	Cured	Sensitive	2022	Pulmonary TB	Yes	Up to primary	Housework, none	Non agricultural
207	Male	30 to 59 years old	NO	HIV	Middle and low	End of anti-TB treatment	Sensitive	2019	Pulmonary TB	Yes	Secondary or higher	Other	Non agricultural
208	Female	60 and over	YES	Diabetes	Middle and low	Cured	Sensitive	2019	Pulmonary TB	Yes	Up to primary	Housework, none	Non agricultural
209	Male	30 to 59 years old	YES	Diabetes	Middle and low	Cured	Sensitive	2019	Pulmonary TB	Yes	Secondary or higher	Other	Non agricultural
210	Female	30 to 59 years old	YES	Malnutrition	High and very high	Cured	Sensitive	2019	Other	Yes	Up to primary	Housework, none	Non agricultural
211	Female	under 30 years old	YES	Malnutrition	High and very high	Cured	Sensitive	2019	Pulmonary TB	Yes	Up to primary	Housework, none	Non agricultural
212	Female	under 30 years old	NO	HIV	Middle and low	loss to follow-up	Sensitive	2019	Pulmonary TB	Yes	Secondary or higher	Housework, none	Non agricultural
213	Male	under 30 years old	YES	No registration	High and very high	End of anti-TB treatment	Sensitive	2019	Pulmonary TB	Yes	Secondary or higher	Agricultural	Agricultural
214	Male	30 to 59 years old	YES	No registration	High and very high	Cured	Sensitive	2019	Pulmonary TB	Yes	Up to primary	Agricultural	Agricultural
215	Female	30 to 59 years old	YES	No registration	High and very high	End of anti-TB treatment	Sensitive	2019	Pulmonary TB	Yes	Up to primary	Other	Non agricultural
216	Male	30 to 59 years old	YES	No registration	High and very high	loss to follow-up	Sensitive	2019	Pulmonary TB	Yes	Secondary or higher	Other	Non agricultural
217	Female	30 to 59 years old	NO	Diabetes	Middle and low	Cured	Sensitive	2019	Pulmonary TB	Yes	Secondary or higher	Housework, none	Non agricultural
218	Male	under 30 years old	YES	Alcoholism	High and very high	Cured	Sensitive	2019	Pulmonary TB	Yes	Up to primary	Agricultural	Agricultural
219	Female	30 to 59 years old	YES	Diabetes	High and very high	End of anti-TB treatment	Sensitive	2019	Pulmonary TB	Yes	Up to primary	Housework, none	Non agricultural
220	Male	30 to 59 years old	YES	No registration	High and very high	Cured	Sensitive	2019	Pulmonary TB	Yes	Up to primary	Agricultural	Agricultural
221	Male	60 and over	YES	Malnutrition	High and very high	Cured	Sensitive	2019	Pulmonary TB	Yes	Up to primary	Housework, none	Non agricultural
222	Male	60 and over	YES	No registration	High and very high	Cured	Sensitive	2019	Pulmonary TB	Yes	Up to primary	Agricultural	Agricultural
223	Female	60 and over	NO	Diabetes	Middle and low	Cured	Mono-resistant	2019	Pulmonary TB	Yes	Secondary or higher	Housework, none	Non agricultural
224	Male	60 and over	YES	Diabetes	High and very high	End of anti-TB treatment	Sensitive	2019	Pulmonary TB	Yes	Up to primary	Agricultural	Agricultural
225	Female	under 30 years old	NO	No registration	Middle and low	Cured	Sensitive	2019	Pulmonary TB	Yes	Secondary or higher	Housework, none	Non agricultural
226	Male	60 and over	YES	No registration	High and very high	Death from other causes	Sensitive	2019	Pulmonary TB	Yes	Up to primary	Housework, none	Non agricultural
227	Male	30 to 59 years old	YES	No registration	High and very high	Cured	Mono-resistant	2019	Pulmonary TB	No (failure)	Up to primary	Other	Non agricultural
228	Male	under 30 years old	YES	No registration	High and very high	End of anti-TB treatment	Sensitive	2019	Nodal	Yes	Up to primary	Other	Non agricultural
229	Male	30 to 59 years old	YES	No registration	High and very high	Death from other causes	Sensitive	2019	Pulmonary TB	Yes	Up to primary	Agricultural	Agricultural
230	Female	under 30 years old	YES	No registration	High and very high	Cured	Sensitive	2019	Pulmonary TB	Yes	Secondary or higher	Other	Non agricultural
231	Male	60 and over	YES	Malnutrition	High and very high	Cured	Sensitive	2019	Pulmonary TB	Yes	Up to primary	Housework, none	Non agricultural
232	Female	60 and over	YES	No registration	High and very high	loss to follow-up	Sensitive	2019	Pulmonary TB	Yes	Up to primary	Housework, none	Non agricultural
233	Male	under 30 years old	NO	No registration	Middle and low	Cured	Sensitive	2019	Pulmonary TB	Yes	Secondary or higher	Other	Non agricultural
